# Supplementary material for: Modeling Within-Host Dynamics of SARS-CoV-2 Infection: A Case Study in Ferrets
Source: Viruses. 2021 Aug 18;13(8):1635. doi: 10.3390/v13081635 (PMC8402735; doi:10.3390/v13081635)
Supplement: Supplementary file 1 [file viruses-13-01635-s001.zip]

Archive with 1 entries (1 files):
- viruses-1288793-supplementary.pdf
